# Supplementary material for: An anionic human protein mediates cationic liposome delivery of genome editing proteins into mammalian cells
Source: Nat Commun. 2019 Jul 2;10:2905. doi: 10.1038/s41467-019-10828-3 (PMC6606574; doi:10.1038/s41467-019-10828-3)
Supplement: Supplementary file 3 — Source data [file 41467_2019_10828_MOESM3_ESM.zip]

Archive with 77 entries (73 files):
- Source Data.xlsx
- Supplementary Figure 2/
- Supplementary Figure 2/0.25nM -30GFPCre.pdf
- Supplementary Figure 2/0.25nM Cre.pdf
- Supplementary Figure 2/0.25nM ProTaCre.pdf
- Supplementary Figure 2/5nM -30GFPCre.pdf
- Supplementary Figure 2/5nM Cre.pdf
- Supplementary Figure 2/5nM ProTaCre.pdf
- Supplementary Figure 3/
- Supplementary Figure 3/cre4-br.jpg
- Supplementary Figure 3/cre4-br.jpg_meta.xml
- Supplementary Figure 3/cre4-r.jpg
- Supplementary Figure 3/cre4-r.jpg_meta.xml
- Supplementary Figure 3/cre7-br.jpg
- Supplementary Figure 3/cre7-br.jpg_meta.xml
- Supplementary Figure 3/cre7-r.jpg
- Supplementary Figure 3/cre7-r.jpg_meta.xml
- Supplementary Figure 3/gfp4-br.jpg
- Supplementary Figure 3/gfp4-br.jpg_meta.xml
- Supplementary Figure 3/gfp4-r.jpg
- Supplementary Figure 3/gfp4-r.jpg_meta.xml
- Supplementary Figure 3/gfp7-br.jpg
- Supplementary Figure 3/gfp7-br.jpg_meta.xml
- Supplementary Figure 3/gfp7-r.jpg
- Supplementary Figure 3/gfp7-r.jpg_meta.xml
- Supplementary Figure 3/pt4-br.jpg
- Supplementary Figure 3/pt4-br.jpg_meta.xml
- Supplementary Figure 3/pt4-r.jpg
- Supplementary Figure 3/pt4-r.jpg_meta.xml
- Supplementary Figure 3/pt7-br.jpg
- Supplementary Figure 3/pt7-br.jpg_meta.xml
- Supplementary Figure 3/pt7-r.jpg
- Supplementary Figure 3/pt7-r.jpg_meta.xml
- Supplementary Figures 5 and 6/
- Supplementary Figures 5 and 6/F0.pdf
- Supplementary Figures 5 and 6/F1.pdf
- Supplementary Figures 5 and 6/F10.pdf
- Supplementary Figures 5 and 6/F11.pdf
- Supplementary Figures 5 and 6/F12.pdf
- Supplementary Figures 5 and 6/F13.pdf
- Supplementary Figures 5 and 6/F14.pdf
- Supplementary Figures 5 and 6/F15.pdf
- Supplementary Figures 5 and 6/F16.pdf
- Supplementary Figures 5 and 6/F17.pdf
- Supplementary Figures 5 and 6/F18.pdf
- Supplementary Figures 5 and 6/F2.pdf
- Supplementary Figures 5 and 6/F3.pdf
- Supplementary Figures 5 and 6/F4.pdf
- Supplementary Figures 5 and 6/F5.pdf
- Supplementary Figures 5 and 6/F6.pdf
- Supplementary Figures 5 and 6/F7.pdf
- Supplementary Figures 5 and 6/F8.pdf
- Supplementary Figures 5 and 6/F9.pdf
- Supplementary Figures 5 and 6/H0.pdf
- Supplementary Figures 5 and 6/H1.pdf
- Supplementary Figures 5 and 6/H10.pdf
- Supplementary Figures 5 and 6/H11.pdf
- Supplementary Figures 5 and 6/H12.pdf
- Supplementary Figures 5 and 6/H13.pdf
- Supplementary Figures 5 and 6/H14.pdf
- Supplementary Figures 5 and 6/H15.pdf
- Supplementary Figures 5 and 6/H16.pdf
- Supplementary Figures 5 and 6/H17.pdf
- Supplementary Figures 5 and 6/H18.pdf
- Supplementary Figures 5 and 6/H2.pdf
- Supplementary Figures 5 and 6/H3.pdf
- Supplementary Figures 5 and 6/H4.pdf
- Supplementary Figures 5 and 6/H5.pdf
- Supplementary Figures 5 and 6/H6.pdf
- Supplementary Figures 5 and 6/H7.pdf
- Supplementary Figures 5 and 6/H8.pdf
- Supplementary Figures 5 and 6/H9.pdf
- Supplementary Figures 5 and 6/Source data.kz.xlsx
- Supplementary Figures 5 and 6/__MACOSX/
- Supplementary Figures 5 and 6/__MACOSX/._F1.pdf
- Supplementary Figures 5 and 6/__MACOSX/._F12.pdf
- Supplementary Figures 5 and 6/__MACOSX/._Source data.kz.xlsx
