# Supplementary material for: An anionic human protein mediates cationic liposome delivery of genome editing proteins into mammalian cells
Source: Nat Commun. 2019 Jul 2;10:2905. doi: 10.1038/s41467-019-10828-3 (PMC6606574; doi:10.1038/s41467-019-10828-3)
Supplement: Supplementary file 3 — Source data [file 41467_2019_10828_MOESM3_ESM.zip › Supplementary Figure 3/cre7-r.jpg_meta.xml]

<?xml version="1.0" encoding="utf-8" ?>
<ROOT>
   <Tags>
      <__Version>536875008</__Version>
      <Count>82</Count>
      <V0>Image</V0>
      <I0>1546</I0>
      <A0>0</A0>
      <V1/>
      <I1>530</I1>
      <A1>0</A1>
      <V2/>
      <I2>1549</I2>
      <A2>0</A2>
      <V3/>
      <I3>1550</I3>
      <A3>0</A3>
      <V4/>
      <I4>1551</I4>
      <A4>0</A4>
      <V5>cre7-r.jpg</V5>
      <I5>1553</I5>
      <A5>0</A5>
      <V6/>
      <I6>261</I6>
      <A6>0</A6>
      <V7/>
      <I7>1537</I7>
      <A7>0</A7>
      <V8/>
      <I8>1538</I8>
      <A8>0</A8>
      <V9/>
      <I9>1540</I9>
      <A9>0</A9>
      <V10/>
      <I10>1539</I10>
      <A10>0</A10>
      <V11/>
      <I11>1542</I11>
      <A11>0</A11>
      <V12/>
      <I12>1800</I12>
      <A12>0</A12>
      <V13/>
      <I13>1801</I13>
      <A13>0</A13>
      <V14/>
      <I14>1802</I14>
      <A14>0</A14>
      <V15/>
      <I15>1803</I15>
      <A15>0</A15>
      <V16/>
      <I16>1805</I16>
      <A16>0</A16>
      <V17/>
      <I17>1806</I17>
      <A17>0</A17>
      <V18/>
      <I18>1804</I18>
      <A18>0</A18>
      <V19/>
      <I19>1795</I19>
      <A19>0</A19>
      <V20/>
      <I20>1796</I20>
      <A20>0</A20>
      <V21/>
      <I21>257</I21>
      <A21>0</A21>
      <V22>1</V22>
      <I22>513</I22>
      <A22>0</A22>
      <V23>1</V23>
      <I23>519</I23>
      <A23>0</A23>
      <V24>1</V24>
      <I24>517</I24>
      <A24>0</A24>
      <V25>1388</V25>
      <I25>515</I25>
      <A25>0</A25>
      <V26>1040</V26>
      <I26>516</I26>
      <A26>0</A26>
      <V27>3</V27>
      <I27>518</I27>
      <A27>0</A27>
      <V28>0</V28>
      <I28>770</I28>
      <A28>0</A28>
      <V29>1</V29>
      <I29>769</I29>
      <A29>0</A29>
      <V30>1388</V30>
      <I30>771</I30>
      <A30>0</A30>
      <V31>0</V31>
      <I31>773</I31>
      <A31>0</A31>
      <V32>1</V32>
      <I32>772</I32>
      <A32>0</A32>
      <V33>1040</V33>
      <I33>774</I33>
      <A33>0</A33>
      <V34>0</V34>
      <I34>776</I34>
      <A34>0</A34>
      <V35>1</V35>
      <I35>775</I35>
      <A35>0</A35>
      <V36/>
      <I36>777</I36>
      <A36>0</A36>
      <V37>0</V37>
      <I37>258</I37>
      <A37>0</A37>
      <V38>1</V38>
      <I38>259</I38>
      <A38>0</A38>
      <V39>1</V39>
      <I39>262</I39>
      <A39>0</A39>
      <V40>1445520</V40>
      <I40>532</I40>
      <A40>0</A40>
      <V41>12</V41>
      <I41>1027</I41>
      <A41>0</A41>
      <V42>4/24/2018 4:17:26 PM</V42>
      <I42>1025</I42>
      <A42>0</A42>
      <V43>AxioCamMR3</V43>
      <I43>65619</I43>
      <A43>0</A43>
      <V44>AxioCamMR3</V44>
      <I44>1042</I44>
      <A44>0</A44>
      <V45>0</V45>
      <I45>2307</I45>
      <A45>0</A45>
      <V46>0</V46>
      <I46>2308</I46>
      <A46>0</A46>
      <V47>1388</V47>
      <I47>2309</I47>
      <A47>0</A47>
      <V48>1040</V48>
      <I48>2310</I48>
      <A48>0</A48>
      <V49>1</V49>
      <I49>2331</I49>
      <A49>0</A49>
      <V50>0</V50>
      <I50>2319</I50>
      <A50>0</A50>
      <V51>1</V51>
      <I51>2311</I51>
      <A51>0</A51>
      <V52>6.45</V52>
      <I52>2313</I52>
      <A52>0</A52>
      <V53>1</V53>
      <I53>2604</I53>
      <A53>0</A53>
      <V54>0</V54>
      <I54>65575</I54>
      <A54>0</A54>
      <V55>4105</V55>
      <I55>65576</I55>
      <A55>0</A55>
      <V56>5633</V56>
      <I56>65580</I56>
      <A56>0</A56>
      <V57>0</V57>
      <I57>65581</I57>
      <A57>0</A57>
      <V58>0</V58>
      <I58>65582</I58>
      <A58>0</A58>
      <V59>40</V59>
      <I59>2564</I59>
      <A59>0</A59>
      <V60>0</V60>
      <I60>65585</I60>
      <A60>0</A60>
      <V61>1</V61>
      <I61>2582</I61>
      <A61>0</A61>
      <V62>0</V62>
      <I62>65681</I62>
      <A62>0</A62>
      <V63>0</V63>
      <I63>65545</I63>
      <A63>0</A63>
      <V64>0</V64>
      <I64>65547</I64>
      <A64>0</A64>
      <V65>0</V65>
      <I65>65551</I65>
      <A65>0</A65>
      <V66>0</V66>
      <I66>65655</I66>
      <A66>0</A66>
      <V67>0</V67>
      <I67>65543</I67>
      <A67>0</A67>
      <V68>0</V68>
      <I68>65541</I68>
      <A68>0</A68>
      <V69>0</V69>
      <I69>65542</I69>
      <A69>0</A69>
      <V70>0</V70>
      <I70>65680</I70>
      <A70>0</A70>
      <V71>1</V71>
      <I71>65666</I71>
      <A71>0</A71>
      <V72>0</V72>
      <I72>5512</I72>
      <A72>0</A72>
      <V73>0,1.000000,2,0.000000,100.000000,1,0,5,1</V73>
      <I73>5523</I73>
      <A73>0</A73>
      <V74>AxioCamMR3_442</V74>
      <I74>1043</I74>
      <A74>0</A74>
      <V75>32</V75>
      <I75>5510</I75>
      <A75>0</A75>
      <V76/>
      <I76>22201</I76>
      <A76>0</A76>
      <V77/>
      <I77>22202</I77>
      <A77>0</A77>
      <V78/>
      <I78>22203</I78>
      <A78>0</A78>
      <V79/>
      <I79>22204</I79>
      <A79>0</A79>
      <V80/>
      <I80>20478</I80>
      <A80>0</A80>
      <V81>43214.6787730181</V81>
      <I81>1047</I81>
      <A81>0</A81>
   </Tags>
   <Scaling>
      <__Version>536875010</__Version>
      <Key>Scaling70</Key>
      <Category>0</Category>
      <Factor_0>1</Factor_0>
      <Type_0>0</Type_0>
      <Unit_0/>
      <Origin_0>0</Origin_0>
      <Angle_0>0</Angle_0>
      <Factor_1>1</Factor_1>
      <Type_1>0</Type_1>
      <Unit_1/>
      <Origin_1>0</Origin_1>
      <Angle_1>0</Angle_1>
      <Factor_2>1</Factor_2>
      <Type_2>0</Type_2>
      <Unit_2/>
      <Origin_2>0</Origin_2>
      <Angle_2>0</Angle_2>
      <Matrix_0>0</Matrix_0>
      <Matrix_1>0</Matrix_1>
      <Matrix_2>0</Matrix_2>
      <Matrix_3>0</Matrix_3>
      <Matrix_4>0</Matrix_4>
      <Matrix_5>0</Matrix_5>
      <Matrix_6>0</Matrix_6>
      <Matrix_7>0</Matrix_7>
      <Matrix_8>0</Matrix_8>
      <Matrix_9>0</Matrix_9>
      <Matrix_10>0</Matrix_10>
      <Matrix_11>0</Matrix_11>
      <Matrix_12>0</Matrix_12>
      <Matrix_13>0</Matrix_13>
      <Matrix_14>0</Matrix_14>
      <Matrix_15>0</Matrix_15>
      <Tags>
         <Class>{04B3BCCA-84C1-11D5-960F-0001021EF207}</Class>
         <__Version>536875008</__Version>
         <Count>20</Count>
         <V0/>
         <I0>1546</I0>
         <A0>137</A0>
         <V1/>
         <I1>530</I1>
         <A1>129</A1>
         <V2/>
         <I2>1549</I2>
         <A2>137</A2>
         <V3/>
         <I3>1550</I3>
         <A3>137</A3>
         <V4/>
         <I4>1551</I4>
         <A4>137</A4>
         <V5/>
         <I5>1553</I5>
         <A5>137</A5>
         <V6>Pixel</V6>
         <I6>1537</I6>
         <A6>0</A6>
         <V7/>
         <I7>1538</I7>
         <A7>0</A7>
         <V8/>
         <I8>1540</I8>
         <A8>0</A8>
         <V9/>
         <I9>1539</I9>
         <A9>0</A9>
         <V10/>
         <I10>1542</I10>
         <A10>0</A10>
         <V11/>
         <I11>1800</I11>
         <A11>0</A11>
         <V12/>
         <I12>1801</I12>
         <A12>0</A12>
         <V13/>
         <I13>1802</I13>
         <A13>0</A13>
         <V14/>
         <I14>1803</I14>
         <A14>0</A14>
         <V15/>
         <I15>1805</I15>
         <A15>0</A15>
         <V16/>
         <I16>1806</I16>
         <A16>0</A16>
         <V17/>
         <I17>1804</I17>
         <A17>0</A17>
         <V18/>
         <I18>1795</I18>
         <A18>0</A18>
         <V19/>
         <I19>1796</I19>
         <A19>0</A19>
      </Tags>
   </Scaling>
   <_single>
      <Tags>
         <__Version>536875008</__Version>
         <Count>26</Count>
         <V0/>
         <I0>1553</I0>
         <A0>0</A0>
         <V1/>
         <I1>20478</I1>
         <A1>0</A1>
         <V2/>
         <I2>257</I2>
         <A2>0</A2>
         <V3>1388</V3>
         <I3>515</I3>
         <A3>0</A3>
         <V4>1040</V4>
         <I4>516</I4>
         <A4>0</A4>
         <V5>3</V5>
         <I5>518</I5>
         <A5>0</A5>
         <V6>0</V6>
         <I6>258</I6>
         <A6>0</A6>
         <V7>1</V7>
         <I7>259</I7>
         <A7>0</A7>
         <V8>1443584</V8>
         <I8>532</I8>
         <A8>0</A8>
         <V9>0</V9>
         <I9>2823</I9>
         <A9>0</A9>
         <V10>0</V10>
         <I10>2822</I10>
         <A10>0</A10>
         <V11>0</V11>
         <I11>2827</I11>
         <A11>0</A11>
         <V12>0</V12>
         <I12>2821</I12>
         <A12>0</A12>
         <V13>0</V13>
         <I13>2820</I13>
         <A13>0</A13>
         <V14>0</V14>
         <I14>2819</I14>
         <A14>0</A14>
         <V15>694</V15>
         <I15>2073</I15>
         <A15>0</A15>
         <V16>520</V16>
         <I16>2074</I16>
         <A16>0</A16>
         <V17>12:00:00 AM</V17>
         <I17>300</I17>
         <A17>0</A17>
         <V18>12:00:00 AM</V18>
         <I18>265</I18>
         <A18>0</A18>
         <V19>12:00:00 AM</V19>
         <I19>266</I19>
         <A19>0</A19>
         <V20>12:00:00 AM</V20>
         <I20>267</I20>
         <A20>0</A20>
         <V21>12:00:00 AM</V21>
         <I21>268</I21>
         <A21>0</A21>
         <V22>0</V22>
         <I22>2071</I22>
         <A22>0</A22>
         <V23>0</V23>
         <I23>333</I23>
         <A23>0</A23>
         <V24>0</V24>
         <I24>334</I24>
         <A24>0</A24>
         <V25>1</V25>
         <I25>262</I25>
         <A25>0</A25>
      </Tags>
   </_single>
</ROOT>
