# Supplementary material for: An anionic human protein mediates cationic liposome delivery of genome editing proteins into mammalian cells
Source: Nat Commun. 2019 Jul 2;10:2905. doi: 10.1038/s41467-019-10828-3 (PMC6606574; doi:10.1038/s41467-019-10828-3)
Supplement: Supplementary file 3 — Source data [file 41467_2019_10828_MOESM3_ESM.zip › Supplementary Figures 5 and 6/Source data.kz.xlsx]

## Sheet: SI Figure 5
Sample	Delivery vehicle	Concentration (nM)	File Name
Hek293T cells only	none	N/A	H0.pdf
HEK293T	mCherry only	50	H1.pdf
HEK293T	mCherry only	100	H2.pdf
HEK293T	mCherry only	500	H3.pdf
HEK293T	mCherry only	1000	H4.pdf
HEK293T	mCherry only	2500	H5.pdf
HEK293T	mCherry only	5000	H6.pdf
HEK293T	(-30)GFP-mCherry	50	H7.pdf
HEK293T	(-30)GFP-mCherry	100	H8.pdf
HEK293T	(-30)GFP-mCherry	500	H9.pdf
HEK293T	(-30)GFP-mCherry	1000	H10.pdf
HEK293T	(-30)GFP-mCherry	2500	H11.pdf
HEK293T	(-30)GFP-mCherry	5000	H12.pdf
HEK293T	ProT⍺-mCherry	50	H13.pdf
HEK293T	ProT⍺-mCherry	100	H14.pdf
HEK293T	ProT⍺-mCherry	500	H15.pdf
HEK293T	ProT⍺-mCherry	1000	H16.pdf
HEK293T	ProT⍺-mCherry	2500	H17.pdf
HEK293T	ProT⍺-mCherry	5000	H18.pdf

## Sheet: SI Figure 6
Sample	Delivery vehicle	Concentration (nM)	File Name
Fibroblast only	none	N/A	F0.pdf
Fibroblast	mCherry only	50	F1.pdf
Fibroblast	mCherry only	100	F2.pdf
Fibroblast	mCherry only	500	F3.pdf
Fibroblast	mCherry only	1000	F4.pdf
Fibroblast	mCherry only	2500	F5.pdf
Fibroblast	mCherry only	5000	F6.pdf
Fibroblast	(-30)GFP-mCherry	50	F7.pdf
Fibroblast	(-30)GFP-mCherry	100	F8.pdf
Fibroblast	(-30)GFP-mCherry	500	F9.pdf
Fibroblast	(-30)GFP-mCherry	1000	F10.pdf
Fibroblast	(-30)GFP-mCherry	2500	F11.pdf
Fibroblast	(-30)GFP-mCherry	5000	F12.pdf
Fibroblast	ProT⍺-mCherry	50	F13.pdf
Fibroblast	ProT⍺-mCherry	100	F14.pdf
Fibroblast	ProT⍺-mCherry	500	F15.pdf
Fibroblast	ProT⍺-mCherry	1000	F16.pdf
Fibroblast	ProT⍺-mCherry	2500	F17.pdf
Fibroblast	ProT⍺-mCherry	5000	F18.pdf
